# Supplementary material for: Activation of Drosophila melanogaster TRPA1 Isoforms by Citronellal and Menthol
Source: Int J Mol Sci. 2021 Oct 12;22(20):10997. doi: 10.3390/ijms222010997 (PMC8541009; doi:10.3390/ijms222010997)
Supplement: Supplementary file 1 [file ijms-22-10997-s001.zip]

Archive with 1 entries (1 files):
- ijms-1385387-supplementary.pdf
